# Supplementary material for: A multifaceted intervention to improve diagnosis and early management of hospitalised patients with suspected acute brain infections in Brazil, India, and Malawi: an international multicentre intervention study
Source: Lancet. Author manuscript; Available in PMC 2025 Oct 28. (PMC7618301; doi:10.1016/S0140-6736(25)00263-6)
Supplement: Supplementary Materials [file EMS209560-supplement-Supplementary_Materials.zip]

Archive with 2 entries (2 files):
- 1-s2.0-S0140673625002636-mmc1.pdf
- 1-s2.0-S0140673625002636-mmc2.pdf
